# Supplementary material for: Lactobacillus helveticus CNU395 and L. paracasei CNU396 Alleviate Cognition in Scopolamine-Induced Cognitive Impairment Mice
Source: Microorganisms. 2025 Jul 22;13(8):1714. doi: 10.3390/microorganisms13081714 (PMC12388029; doi:10.3390/microorganisms13081714)
Supplement: Supplementary file 1 [file microorganisms-13-01714-s001.zip]

Archive with 1 entries (1 files):
- microorganisms-3734594-supplementary.pdf
